# Supplementary material for: PET and SPECT Imaging of Macrophages in the Tumor Stroma: An Update
Source: J Clin Med. 2025 Jul 17;14(14):5075. doi: 10.3390/jcm14145075 (PMC12294810; doi:10.3390/jcm14145075)
Supplement: Supplementary file 1 [file jcm-14-05075-s001.zip]

Archive with 1 entries (1 files):
- jcm-3707352-supplementary.pdf
